# Supplementary material for: LC-HR/MS Analysis of Lipophilic Extracts from Calendula arvensis (Vaill.) L. Organs: An Unexplored Source in Cosmeceuticals
Source: Molecules. 2022 Dec 14;27(24):8905. doi: 10.3390/molecules27248905 (PMC9783063; doi:10.3390/molecules27248905)
Supplement: Supplementary file 1 [file molecules-27-08905-s001.zip]

Archive with 1 entries (1 files):
- molecules-2055861-supplementary.pdf
